# Supplementary material for: Plasmablastic Transformation of CLL/SLL: The Role of Early NGS Diagnosis and Targeted Multimodal Therapy
Source: Diagnostics (Basel). 2026 Feb 27;16(5):702. doi: 10.3390/diagnostics16050702 (PMC12984125; doi:10.3390/diagnostics16050702)
Supplement: Supplementary file 1 [file diagnostics-16-00702-s001.zip]

Archive with 1 entries (1 files):
- diagnostics-4057535-supplementary.pdf
